# Supplementary material for: Design and Validation of a Portable Machine Learning-Based Electronic Nose
Source: Sensors (Basel). 2021 Jun 7;21(11):3923. doi: 10.3390/s21113923 (PMC8201040; doi:10.3390/s21113923)
Supplement: Supplementary file 1 [file sensors-21-03923-s001.zip]

Archive with 1 entries (1 files):
- sensors-1231823-supplementary.pdf
